# Supplementary material for: Effects of Cerebellar Transcranial Direct Current Stimulation in Bilingual Logopenic Primary Progressive Aphasia
Source: J Alzheimers Dis Rep. 2024 Sep 18;8(1):1253–73. doi: 10.3233/ADR-240034 (PMC11491977; doi:10.3233/ADR-240034)
Supplement: Supplementary Table [file adr-8-adr240034-s001.xlsx]

## Sheet: RESULTS
	SHAM		tDCS
	T1	T2	T3/T1	T2	T3
MMSE (30)	19
PICTURE NAMING TRAINED (DU) (108) L2	42	59 (p = 0.590)	49	85 (p < 0.001)	69 (p = 0.001)
BNT - DUTCH (177) L2	97	81 (p = 0.183)	77 (p = 0.876)	104 (p < 0.001)	97 (p = 0.071)
BNT - FRENCH (177) L1	65	65 (p = 0.668)	70 (p = 0.317)	82 (p = 0.037)	69 (p = 0.004)
BAT - FRENCH L1
Verbal Auditory Discrimination (18)	12	12 (p = 0.317)	12	14 (p = 0.257)
Syntactic Comprehension (42)	28	27 (p = 0.317)	23	25 (p = 0.083)
Semantic categories (5)	5	5	5	5
Synonyms (5)	3
Antonyms (5)	3
Grammaticality judgement sentences (10)	10
Semantic judgement sentences (10)	8
Repetition of words and nonsense words (30)	20	22 (p = 0.366)	19	23 (p = 0.843)
Repetition of sentences (7)	4	4	3	3
Verbal Fluency - Semantic (trial 1, trial 2)	3	4.3	5, 1	4, 5	7, 10
Verbal Fluency - Phonetic
p-t-k	2.1	1.2	1, 1, 4	3, 3, 1	4, 1
Semantic opposites (10)	4
Verbal comprehension (5)	5
Dictation words (5)	4
Reading comprehension - paragraph (5)	5
Reading out loud - words (10)	10	10	10	10
Reading out loud - sentences (10)	10	10	10	10
Reading comprehension - sentences (10)	10	10	10	10
Reading comprehension - words (10)	7	6	6	6
Sentence Construction (32)	28	27 (p = 0.180)	26	28 (p > 0.05)
BAT - DUTCH L2
Verbal Auditory Discrimination (18)	15	13 (p = 1)	15	12 (p = 1)	12
Syntactic Comprehension (51)	36	33 (p = 0.491)	30	35 (p = 0.029)	32 (p,= 0.305)
Semantic categories (5)	5	5	5	5
Repetition of words and nonsense words (30)	16	17 (p = 0.739)	12	20 (p = 0.033)	18 (p = 0.317)
Repetition of sentences (7)	3	3	2	2
Grammaticality judgement sentences (10)	9	8	8	7
Semantic judgement sentences (10)	9	9	8	8
Verbal Fluency - Semantic (trial 1, trial 2)	5	7	3, 6	7	7, 10
Verbal Fluency - Phonetic
p	2	4	5	2	4
k		3	4	4	2
Semantic Opposites (10)	10	10	10	10
Verbal comprehension (5)	4
Reading out loud - words (10)	10
Reading out loud - sentences (10)	10
Reading comprehension - paragraph (6)	2
Reading comprehension - words (10)	10
Sentence Construction (32)	23	17 (p = 0.059)	5	8 (p = 0.180)	7
BAT PART C
Word Recognition FR - DU (5)	5
Word Recognition DU- FR (5)	5
Word Translation FR - DU (10)	5
Word Translation DU - FR (10)	4
Sentence Translation FR - DU (18)	8
Sentence Translation DU - FR (18)	7
PICTURE DESCRIPTION FR
CAT NL
# Words	74	99	14	55	48
# Nouns	10	14	2	7	6
# Different Nouns	8	8	1	6	6
Diversity of Nouns (%)	80	57, 14	50	85.71	100
# Lexical verbs	8	8	1	5	5
# Different lexical verbs	5	5	1	5	5
Diversity of lexical verbs (%)	62.5	62.5	100	100	100
MLU	8.71	10.8	4	9.8	4
% correct utterances	42.86	50	0	20	25
Phonemic Paraphasia	6	11	1	7	3
Semantic Paraphasia	1	2	0	0	0
# Repetitions	12	23	6	5	16
Code Switching	0	1	1	1	0
Code Mixing	3	1	0	2	2
COOKIE THEFT
# Words	69	53	44	80	77
# Nouns	7	8	8	14	12
# Different Nouns	6	6	7	10	8
Diversity of Nouns (%)	85.71	75	87.5	71.43	66.66
# Lexical verbs	12	6	5	9	5
# Different lexical verbs	7	8	4	8	5
Diversity of lexical verbs (%)	58.33	75	80	88.89	100
MLU	9.14	7.5	7.5	12	10
% correct utterances	14.29	33	25	80	20
Phonemic Paraphasia	5	7	9	7	6
Semantic Paraphasia	2	1	1	0	1
# Repetitions	14	8	10	18	27
Code Switching	0	1	2	3	1
Code Mixing	2	0	2	0	1
PICTURE DESCRIPTION DU
CAT NL
# Words	139	99	100	81	58
# Nouns	24	16	14	14	9
# Different Nouns	16	14	10	9	8
Diversity of Nouns (%)	66.66	87.5	71	64	88.89
# Lexical verbs	17	7	10	8	5
# Different lexical verbs	8	6	9	6	5
Diversity of lexical verbs (%)	47.06	85.71	90	75	100
MLU	7.3	11.71	7.9	10	8.33
% correct utterances	46.67	28.57	40	50	33.33
Phonemic Paraphasia	7	5	7	5	6
Semantic Paraphasia	0	1	1	4	2
# Repetitions	16	12	12	10	8
Code Switching	0	0	0	0	0
Code Mixing	0	1	0	0	0
COOKIE THEFT
# Words	122	65	81	84	51
# Nouns	11	9	11	14	9
# Different Nouns	10	9	9	12	8
Diversity of Nouns (%)	90.9	100	81.81	85.71	88.89
# Lexical verbs	11	8	6	7	6
# Different lexical verbs	11	8	6	6	6
Diversity of lexical verbs (%)	100	100	100	85.7	100
MLU	11.27	12.2	12.6	10	8.17
% correct utterances	37.5	60	40	37.5	33.33
Phonemic Paraphasia	2	2	4	9	2
Semantic Paraphasia	3	3	1	0	2
# Repetitions	23	5	16	11	4
Code Switching	0	0	0	0	0
Code Mixing	0	0	0	0	0
ANT
RT congruent trials (ms)	583.95	597,96 (p = 1)	605,59 (p = 0.808)	571,17 (p = 0.197)	579,77 (p = 0.501)
RT incongruent trials (ms)	660.02	672,36 (p = 1)	697,46 (p = 0.264)	649,22 (p = 0.041)	652,33 (p = 0.05)
Interference score (ms)	76.07	74.4	91.87	78.05	72.56
Errors congruent	2	3	3	2	3
Errors incongruent	5	3	2	1	2
Stroop
Interference score (s)	77	55	55	47	55
Self corrections	1	4	0	2	0
Errors	1	3	2	2	3
